# Supplementary material for: GammaGateR: semi-automated marker gating for single-cell multiplexed imaging
Source: Bioinformatics. 2024 Jun 4;40(6):btae356. doi: 10.1093/bioinformatics/btae356 (PMC11193056; doi:10.1093/bioinformatics/btae356)
Supplement: btae356_Supplementary_Data [file btae356_supplementary_data.zip]

Archive with 2 entries (2 files):
- GammaGateR_Appendixv2.pdf
- SupplementaryTable.docx
